# Supplementary material for: Genome-Wide Identification and Expression Analysis of the COL Gene Family in Hemerocallis citrina Baroni
Source: Curr Issues Mol Biol. 2024 Aug 5;46(8):8550–66. doi: 10.3390/cimb46080503 (PMC11352835; doi:10.3390/cimb46080503)
Supplement: Supplementary file 1 [file cimb-46-00503-s001.zip › Supplementary Files/Table S1.xlsx]

## Sheet: S1
Table S1. The COL genes in four plants
Species	Gene	Locus ID	trascript ID	reference
Arabidopsis thaliana	CO	At5g15840	At5G15840.1	http://www.arabidopsis.org/, Simon et al 2003
	COL1	At5g15850	At5G15850.1
	COL2	At3g02380	At3G02380.1
	COL3	At2g24790	At2G24790.1
	COL4	At5g24930	At5G24930.1
	COL5	At5g57660	At5G57660.1
	COL6	At1g68520	At1G68520.1
	COL7	At1g73870	At1G73870.1
	COL8	At1g49130	At1G49130.1
	COL9	At3g07650	At3G07650.1
	COL10	At5g48250	At5G48250.1
	COL11	At4g15250	At4G15250.1
	COL12	At3g21880	At3G21880.2
	COL13	At2g47890	At2G47890.1
	COL14	At2g33500	At2G33500.1
	COL15	At1g28050	At1G28050.1
	COL16	At1g25440	At1G25440.1
Oryza sativa	OsA	LOC_Os06g16370	LOC_Os06g16370.1	http://rice.uga.edu/, Simon et al 2003
	OsB	LOC_Os09g06464	LOC_Os09g06464.1
	OsC	LOC_Os04g42020	LOC_Os04g42020.1
	OsD	LOC_Os02g39710	LOC_Os02g39710.1
	OsE	LOC_Os06g44450	LOC_Os06g44450.1
	OsF	LOC_Os02g08150	LOC_Os02g08150.1
	OsG	LOC_Os08g15050	LOC_Os08g15050.1
	OsH	LOC_Os10g41100	LOC_Os10g41100.1
	OsI	LOC_Os07g15770	LOC_Os07g15770.1
	OsJ	LOC_Os03g50310	LOC_Os03g50310.1
	OsK	LOC_Os02g49880	LOC_Os02g49880.1
	OsL	LOC_Os06g15330	LOC_Os06g15330.1
	OsM	LOC_Os06g19444	LOC_Os06g19444.1
	OsN	LOC_Os02g49230	LOC_Os02g49230.2
	OsO	LOC_Os08g42440	LOC_Os08g42440.1
	OsP	LOC_Os03g22770	LOC_Os03g22770.1
Phalaenopsis equestris	PeCOL1	XP_020598118	XP_020598118.1	http://planttfdb.gao-lab.org/
	PeCOL2	XP_020580618	XP_020580618.1
	PeCOL3	XP_020578720	XP_020578720.1
	PeCOL4	XP_020583947	XP_020583947.1
	PeCOL5	XP_020571252	XP_020571252.1
	PeCOL6	XP_020578086	XP_020578086.1
	PeCOL7	XP_020599348	XP_020599348.1
Hemerocallis citrina	HcCOL1	HHC001023	HHC001023.1	https://www.ncbi.nlm.nih.gov/datasets/genome/GCA_017893485.1/
	HcCOL2	HHC002209	HHC002209.1
	HcCOL3	HHC002254	HHC002254.1
	HcCOL4	HHC009483	HHC009483.1
	HcCOL5	HHC009754	HHC009754.1
	HcCOL6	HHC012875	HHC012875.1
	HcCOL7	HHC013899	HHC013899.1
	HcCOL8	HHC019369	HHC019369.2
	HcCOL9	HHC030027	HHC030027.1
	HcCOL10	HHC030937	HHC030937.1
	HcCOL11	HHC032260	HHC032260.1
	HcCOL12	HHC034570	HHC034570.1
	HcCOL13	HHC034944	HHC034944.1
	HcCOL14	HHC035073	HHC035073.1
	HcCOL15	HHC038535	HHC038535.1
	HcCOL16	HHC040621	HHC040621.1
	HcCOL17	HHC041944	HHC041944.1/HHC041944.2
	HcCOL18	HHC042453	HHC042453.1
