# Supplementary material for: Genome-Wide Identification and Expression Analysis of the COL Gene Family in Hemerocallis citrina Baroni
Source: Curr Issues Mol Biol. 2024 Aug 5;46(8):8550–66. doi: 10.3390/cimb46080503 (PMC11352835; doi:10.3390/cimb46080503)
Supplement: Supplementary file 1 [file cimb-46-00503-s001.zip › Supplementary Files/Table S2.xlsx]

## Sheet: S2
Table S2. Primers used in this study
Primer	F(5'to3')	R(5'to3')
qHcAP4	CCGCCTTTACCAATACTCAAGTCC	TCTTGGACCTGCTGCGATGTTTAT
qHcCOL1	ACCACAAGCCAGAAACGAAGCA	AGCCTCGCCAGCTTTCACGAA
qHcCOL2	CACTCCTACTTCCGACGAACACA	AGGTTGATTATTTCGTGGATCCCT
qHcCOL3	AGCAGCAAGATAAGAAGGATTATGAGA	AATACTCTCTGGTACGACGTTG
qHcCOL4	ATGTCACCATGAATGATATGGGTA	GCTGGTTGCATGGATTTCACA
qHcCOL5	TGCATTGGGACCTCCGCCAG	CCCCACTCACCACCTGACCTT
qHcCOL6	TACTACCAGGCGGTTTCTGTTGAGTG	CCTACCTTGCTGCATACTACTCC
qHcCOL7	CTTTCCACTGGTGTGCCT	CTTCTAACATCAGCCCTAGCTT
qHcCOL8	GACTTCCATGCCCGATCCGCTA	GCACAGGGAACATGCAGATCCTGA
qHcCOL9	TGAATTTAGAGCGTGTGAAGAGTGAA	ATGGTTCCTTTTGATGGTCGGAT
qHcCOL10	ATTGTTGGCTTAACTCAATGGGTA	TTCTTGGAAAACAACCTCGTCCT
qHcCOL11	CGGCCACAGTTCAATCCAGA	CTTGTACTTGTCCTACTCCCCA
qHcCOL12	TACTCTGAGCCTAGTGAGATCCA	AATAACTTTCAAATTGCCCGTCA
qHcCOL13	GCCGTTATTTCCGCCGTCCCTC	ACACGTCAGCCATCGCGGTTC
qHcCOL14	GTCACCTCGATTCGTTCGTAGCC	CACCGCCAAATCCTCATCCG
qHcCOL15	GCCGCAGTTCAATCCAGA	CCCGTTTCCTCCAACTTGTCC
qHcCOL16	GCGGCCATTCCCTAAGCCACA	CGACCGTACGAATTTGAAACGTCAGC
qHcCOL17A	ACAATATTGACTGGCAGAATACAGC	ACACATCGCGCTACTAGTCT
qHcCOL17B	TTGCTCCAATACTTCACGCCACA	ACGGATCAGCTGTATTCTCAGAGTTTG
qHcCOL18	GGCCACCTCGATTCGTTCC	TTCCTATGCGGCTCCAATTCCAC
