# Supplementary material for: Genome-Wide Identification and Expression Analysis of the COL Gene Family in Hemerocallis citrina Baroni
Source: Curr Issues Mol Biol. 2024 Aug 5;46(8):8550–66. doi: 10.3390/cimb46080503 (PMC11352835; doi:10.3390/cimb46080503)
Supplement: Supplementary file 1 [file cimb-46-00503-s001.zip › Supplementary Files/Table S3.xlsx]

## Sheet: S3
Table S3. Ka/Ks analysis for duplicated COL gene pairs
Gene 1	Gene 2	Ka	Ks	Ka/Ks
HcCOL2	HcCOL5	0.0642145	0.228528	0.280992
HcCOL6	HcCOL10	0.069804	0.245141	0.284751
HcCOL8	HcCOL14	0.270852	0.723158	0.37454
HcCOL11	HcCOL15	0.0741612	0.255862	0.289849
HcCOL18	HcCOL8	0.25865	0.757143	0.341613
HcCOL17A	HcCOL12	0.0848231	0.275794	0.30756
HcCOL18	HcCOL14	0.0472042	0.162554	0.29039
HcCOL16	HcCOL13	0.189732	0.763012	0.248662
HcCOL13	COL5	0.42148	3.97627	0.105999
HcCOL4	OsN	0.239115	1.70888	0.139925
HcCOL7	OsN	0.250157	2.36623	0.105719
HcCOL8	OsO	0.48904	2.23699	0.218615
HcCOL11	OsJ	0.384363	2.83539	0.135559
HcCOL13	OsF	0.41601	1.63002	0.255218
HcCOL13	OsE	0.413038	1.11839	0.369316
HcCOL14	OsO	0.471483	1.77566	0.265525
HcCOL16	OsF	0.439054	1.45291	0.302189
HcCOL16	OsE	0.390383	1.26622	0.308305
HcCOL18	OsO	0.457857	1.99984	0.228947
HcCOL2	PeCOL3	0.308148	0.996738	0.309157
HcCOL4	PeCOL4	0.231204	1.30776	0.176793
HcCOL5	PeCOL3	0.30958	1.13726	0.272216
HcCOL13	PeCOL3	0.298781	1.05562	0.283037
